# Supplementary material for: Proton export upregulates aerobic glycolysis
Source: BMC Biol. 2022 Jul 15;20:163. doi: 10.1186/s12915-022-01340-0 (PMC9287933; doi:10.1186/s12915-022-01340-0)
Supplement: Supplementary file 2 — Additional file 2. [file 12915_2022_1340_MOESM2_ESM.xlsx]

## Sheet: Sheet1
Individual data values for where N<6 should be provided either on Figures, or in a new supplementary (Excel) file.

## Sheet: Fig 1E
MCF7	MOCK-2	M1	M6
5097.29	11105.5	20453	24449.3	RLU/ug protein
5293.96	9384.04	32684.8	17612.8	RLU/ug protein
6191.49	11618.9	26309.5	22406.8	RLU/ug protein

## Sheet: Fig 1F
MCF7	MOCK-2	M1	M6
0.062836	0.084836	0.420098	0.404473	ng/ul/ug protein
0.061675	0.076024	0.418175	0.603842	ng/ul/ug protein
0.083083	0.093778	0.505095	0.4335	ng/ul/ug protein

## Sheet: Fig 2A+B
Label	M1 CA-IX	M1 CA-IX	M1 CA-IX	M1 CA-IX	M1 CA-IX	M1 CA-IX	M6 CA-IX	M6 CA-IX	M6 CA-IX	M6 CA-IX	MCF7	MCF7	MCF7	MCF7	MOCK-2	MOCK-2	MOCK-2	MOCK-2
	090617QSR5	090617QSR6	090617QSR13	090617QSR14	090617QSR21	090617QSR22	090617QSR7	090617QSR8	090617QSR15	090617QSR16	090617QSR1	090617QSR2	090617QSR10	090617QSR17	090617QSR3	090617QSR4	090617QSR11	090617QSR12
Label	M1 CA-IX	M1 CA-IX	M1 CA-IX	M1 CA-IX	M1 CA-IX	M1 CA-IX	M6 CA-IX	M6 CA-IX	M6 CA-IX	M6 CA-IX	MCF7	MCF7	MCF7	MCF7	MOCK-2	MOCK-2	MOCK-2	MOCK-2
glyoxylate	-0.0263654	-0.355826	-0.335609	-0.344299	0.213611	0.376713	0.235262	-0.564761	-1.07441	0.473541	0.205909	0.163801	-0.185853	0.636582	0.0616087	0.506775	-0.245218	0.258539
glycolate	-0.637695	-0.254604	0.522224	-0.142182	-0.884066	0.284481	-0.571783	0.0789662	-0.398229	-0.0545262	0.66903	-0.274309	0.428027	-0.0531004	0.709121	-0.593457	0.427954	0.744145
pyruvate	0.454497	-0.394489	-0.0488341	-0.125713	0.358101	0.520109	0.37417	-0.00476435	0.305065	0.533776	-0.128883	-1.17994	0.946971	-0.0318129	-0.946349	0.411612	-0.695442	-0.348075
lactate	-0.0917403	-0.266264	-0.146722	-0.201129	-0.0631568	0.138777	0.0647461	-0.199109	0.344616	-0.367279	0.115671	-0.0376974	-0.200024	-0.0420892	0.62055	0.0995905	0.268189	-0.0369283
2-oxobutanoate	-0.170973	-0.156428	-0.544328	0.212904	0.750915	0.823877	0.325961	0.376546	1.19448	-0.0400526	-0.415174	-0.649205	-0.785174	0.0167575	-0.34438	0.013682	-0.47085	-0.138557
acetoacetate	-0.0609833	0.210735	-0.245684	-0.0772506	0.521555	0.791846	0.366295	0.305082	1.18912	0.12584	-0.291165	-0.750932	-1.06185	0.286831	-0.317577	0.0416276	-0.551374	-0.482122
glycerate	-0.098776	-0.364414	-0.32258	-0.216001	-0.165886	-0.27439	-0.370535	-0.368077	-0.011337	-0.296444	0.424209	0.321607	0.602432	-0.146652	0.645584	0.114573	0.626648	-0.0999583
uracil	0.0183929	-0.385212	0.318776	0.0140958	-0.529471	-0.73331	-0.45966	-0.681852	-0.485071	-0.223674	0.378704	0.584807	0.500947	-0.135462	0.627601	0.263161	0.610058	0.317168
fumarate	-0.213525	0.185559	-0.492507	-0.245249	0.213039	-0.0481799	-0.192868	-0.097884	-0.176305	-0.063958	0.145149	0.00956932	-0.0296989	0.688347	-0.108361	0.319164	-0.1469	0.254608
Maleic acid	-0.326416	0.17671	-0.466122	0.122663	0.0684643	0.196874	-0.429682	-0.0224767	-0.111356	0.0930116	0.239092	-0.137887	0.128481	0.55155	-0.426095	0.189036	-0.0520114	0.206164
2-keto-isovalerate	-0.335768	-0.142437	-0.483945	-0.0390167	0.212149	0.112181	-0.185077	-0.114726	-0.135522	-0.106309	0.277553	-0.165503	0.171704	0.636839	-0.21273	0.366365	0.0856795	0.0585636
Guanidoacetic acid	-0.0286085	-0.367829	0.175912	0.25297	-0.409756	-0.423133	0.158411	-0.470876	0.126378	-0.398236	0.665588	-0.894161	-0.729089	0.616291	0.535796	-0.135163	0.731495	0.594009
succinate	0.193046	0.0932464	-0.135341	0.168259	0.264106	0.303925	0.363158	0.206402	0.394698	0.164849	-0.109374	-0.806707	-0.696934	0.283421	-0.184799	0.079487	-0.221223	-0.360218
Methylmalonic acid	0.215614	0.0677142	-0.243647	0.191935	0.268781	0.26616	0.401357	0.191617	0.440534	0.161728	-0.131475	-0.807185	-0.749623	0.322743	-0.194384	0.102361	-0.146616	-0.357615
3-S-methylthiopropionate	-0.606376	0.746404	0.295063	-0.520394	0.864236	-0.152327	0.846989	-0.45855	0.0208685	-0.495159	1.07	-0.943896	-0.991055	-0.509677	-0.803	0.506045	0.553664	0.577165
nicotinate	0.030955	-0.034941	-0.140269	0.245819	-0.229341	0.281783	0.207083	-0.0484706	1.06487	-0.400172	0.524136	-0.0257282	0.237474	-0.0814564	0.108042	0.0596027	-1.37268	-0.426711
taurine	-0.243232	0.117135	-0.594975	-0.160882	-0.559238	-0.40372	-0.148261	-0.00603238	-0.37932	-0.154964	0.00911115	0.0547009	0.0463096	0.0939436	0.521912	0.776432	0.548639	0.482442
Pyroglutamic acid	0.161011	-0.226881	0.211341	0.204931	0.0346892	-0.294636	-0.0596788	-0.274795	-0.324879	0.185698	0.361255	-0.488483	-0.537783	0.708526	0.129159	-0.105842	0.118503	0.197863
Citraconic acid	0.268902	0.0995542	-0.0508744	-0.312496	0.377164	0.598123	0.00209209	0.0102489	0.221497	0.455029	-0.0483721	-0.158053	-0.236474	0.0926631	-0.0558172	-0.296578	-0.384475	-0.582133
2-ketohaxanoic acid	0.224443	0.144787	-0.250457	-0.304481	0.253194	0.765891	-0.0169763	-0.0443018	0.571699	0.277754	-0.280873	-0.141101	-0.787293	-0.368359	-0.113146	0.56935	-0.0860369	-0.414092
N-Acetyl-L-alanine	0.539292	0.54974	0.510388	0.615658	0.215749	0.239474	0.417393	0.603101	0.285389	0.538941	-0.756932	-0.416326	-0.373094	-0.634669	-0.6206	-0.588308	-0.600399	-0.524797
oxaloacetate	0.124273	-0.136903	-0.25092	0.184569	0.237354	0.469777	0.157836	0.246035	0.542838	0.172374	-0.142322	-0.388205	-0.72535	0.35993	-0.175835	0.180312	-0.347345	-0.508419
Hydroxyisocaproic acid	0.277593	0.0207532	0.31398	0.310349	-0.362002	-0.337129	-0.0372888	-0.112319	-0.103016	0.0225372	-0.514039	0.0524821	-0.115521	0.235853	-0.0221477	0.246626	0.164309	-0.0410217
malate	-0.174935	0.0721812	-0.230579	-0.229866	0.107236	0.0599768	-0.314753	-0.181072	-0.449486	0.19623	0.327638	-0.0392313	0.234973	0.577026	-0.258977	0.41924	-0.215966	0.100365
hypoxanthine	-0.217498	-0.215414	-0.416922	-0.2235	0.658938	0.690575	0.478458	0.485457	0.812299	0.109483	-0.418987	-0.304524	-0.532079	0.83698	-0.356697	-0.357674	-0.516384	-0.512512
anthranilate	-0.0947104	-0.44207	0.229993	-0.39295	-0.0412965	-0.171278	-1.62164	-0.703761	0.942655	-0.0320113	0.407913	0.325381	0.316212	0.127624	0.405011	-0.000881584	0.522636	0.223173
p-aminobenzoate	0.047143	-0.586431	0.321956	-0.406078	-0.352733	-0.16671	0.429566	-0.318559	0.278205	-0.753478	-0.071666	0.461721	0.251223	-0.56039	0.548741	0.278417	0.360576	0.238495
p-hydroxybenzoate	-0.635285	0.596218	-0.83168	-0.540431	-0.273677	-0.134398	-0.406354	-0.472206	0.0566574	-0.512591	0.160934	0.677149	1.10116	-0.528608	0.84482	-0.528982	0.456162	0.971111
acetylphosphate	0.121996	-0.30265	0.0379645	-0.251655	-0.450473	-1.01262	-0.13122	-0.480685	-0.0120671	-0.0257381	0.374561	0.606831	0.164585	-0.433741	0.499909	0.241529	0.480694	0.572782
Carbamoyl phosphate	0.378577	0.397735	0.190465	0.137163	0.045656	-0.0413738	-0.638954	-0.94801	-0.547361	-0.870772	-0.168483	0.341368	0.539981	-0.0991887	0.202329	0.313823	0.251487	0.515558
a-ketoglutarate	0.282062	-0.167511	0.306011	0.278918	-0.100984	-0.330278	0.020879	-0.286562	-0.167794	-0.246083	-0.530147	-0.188044	0.0247425	0.182314	0.25502	0.393105	0.17045	0.103901
Phenylpropiolic acid	0.270509	-0.015137	0.30183	0.205799	-0.198983	-0.369705	-0.00683065	-0.259116	-0.153479	0.083241	-0.505773	-0.207508	0.0932271	0.132767	0.133751	0.348274	0.234566	-0.0874326
2-oxo-4-methylthiobutanoate	0.075772	0.110136	-0.307518	0.232329	-0.181585	-0.0443216	0.169584	0.466067	0.845899	0.320496	-0.439551	-0.546574	-0.542815	0.314956	-0.421341	0.421532	0.236745	-0.709811
2-Hydroxy-2-methylbutanedioic acid	0.316899	0.431478	-0.102639	0.164933	0.000880103	0.0450491	0.150579	-0.202483	0.55348	-0.169401	-0.219053	-0.448915	-0.564024	0.24187	-0.196037	0.21014	-0.127952	-0.0848028
3-methylphenylacetic acid	-0.513133	0.491936	-0.043977	-1.13998	0.663057	0.0273953	-1.13845	-0.438828	-0.0216136	0.549746	0.410646	-0.0449912	-0.0248171	-0.22449	0.405715	0.519324	0.0122355	0.510217
xanthine	0.329101	0.155622	-0.0568113	0.318616	0.18003	0.0732039	0.323572	0.0600706	0.483645	0.252439	0.03781	-1.27631	-0.92829	0.520972	-0.413287	0.263452	-0.274005	-0.0498331
Hydroxyphenylacetic acid	-0.695765	-0.659431	-0.813385	-0.638957	1.44218	1.5634	1.32671	1.34449	1.5794	-0.622284	-0.890157	-0.918785	-0.278719	1.23463	-0.82568	-0.6321	-0.783703	-0.731842
2,3-dihydroxybenzoic acid	-0.0443961	1.17508	-0.312829	-0.329407	-0.378001	0.712898	0.320531	0.105141	1.22589	-0.246542	-0.698047	-0.297701	-0.492868	-0.234463	-0.44954	0.215492	0.016248	-0.287488
orotate	-0.549349	-0.666552	0.67523	0.862733	-0.534617	-0.579632	-0.614496	-0.76695	-0.496276	-0.940525	-0.834405	0.736789	0.508138	-0.581652	0.922984	1.12895	0.838732	0.890899
dihydroorotate	0.254051	0.318905	-0.363192	0.114176	-0.146951	0.707894	0.673208	0.618736	0.395253	0.103289	-0.175003	-0.793053	-1.218	0.120632	-0.336465	0.268958	-0.390092	-0.152351
allantoin	0.350806	0.21932	0.000744916	0.366208	0.234449	0.170722	0.468978	0.163255	0.367826	0.402124	-0.35711	-0.964179	-1.11122	0.597328	-0.647086	0.406102	-0.661184	-0.00708479
Aminoadipic acid	-0.10723	0.24878	-0.428962	0.0483331	0.24825	0.569564	0.308527	0.418067	0.672212	0.0153756	-0.287137	-0.579914	-0.617812	0.236148	-0.338066	0.264229	-0.282201	-0.388166
Indole-3-carboxylic acid	0.182501	-0.0697363	-0.24394	-0.0987157	0.187542	0.755189	0.518368	0.22872	0.628018	0.00237411	-0.339639	-0.69352	-0.768491	0.30529	-0.199979	0.185345	-0.288318	-0.291008
phenylpyruvate	0.0924942	-0.238154	-0.0550029	-0.557498	0.536266	0.37474	0.213653	-1.76644	0.173804	-0.335875	0.250962	-0.0349603	-0.078047	-0.0428723	0.66341	0.0624704	0.599342	0.141705
Atrolactic acid	-0.992231	0.296166	0.215323	-0.0737349	0.274978	-0.424168	0.5725	0.243654	0.365637	-0.737028	0.184446	-0.364232	-0.707802	0.857741	-0.272042	-0.118002	0.264922	0.413874
Phenyllactic acid	0.439902	0.268456	-0.128441	0.308021	0.375398	0.22976	0.296964	0.253013	0.332478	0.390462	-0.179426	-0.911326	-1.15619	0.664046	-0.871648	0.305236	-0.754583	0.137874
quinolinate	-0.178915	0.119431	0.0760359	0.375387	0.577672	0.851977	-0.305014	-0.525218	-0.345982	-0.247526	0.0928932	-0.496892	-0.690891	0.0773956	0.229144	0.481875	0.208129	-0.299502
phosphoenolpyruvate	0.413835	0.590535	0.407571	0.179018	0.313282	0.0311707	0.137119	0.511762	0.454776	0.854073	-0.763437	-1.16682	-0.631784	-0.606442	-0.188417	-0.363972	-0.117892	-0.0543782
Uric acid	0.164809	-0.0981302	0.0691227	-0.061039	-0.33003	-0.434126	0.0313978	0.00672397	-0.395578	0.00493818	0.0986497	-0.269653	-0.100726	0.473117	0.531214	0.225234	0.19582	-0.111745
dihydroxy-acetone-phosphate	0.67108	0.565134	0.487871	0.321498	0.324267	0.122729	0.518832	0.700225	0.405045	0.648529	-0.283984	-0.543776	-0.738544	-0.586721	-0.945287	-0.659	-0.675132	-0.332767
D-glyceraldehdye-3-phosphate	0.576741	0.543948	0.370523	0.287588	0.285397	0.0559569	0.440267	0.749711	0.449686	0.719625	-0.20648	-0.463514	-0.52667	-0.663714	-1.05371	-0.624228	-0.854497	-0.0866307
sn-glycerol-3-phosphate	0.260792	0.340806	0.207154	0.297197	0.153309	0.0781514	0.329683	0.558277	0.571396	0.79927	-0.15463	-0.113661	-0.0584144	-0.188333	-1.00617	-0.650353	-0.834389	-0.590089
aconitate	0.00485636	0.0492176	0.309028	-0.130179	0.430786	0.065242	-0.0303396	-0.184629	-0.429077	0.030251	0.307198	0.397197	-0.0272181	-0.000124072	-0.393543	0.380843	-0.348022	-0.431488
allantoate	0.0563881	-0.293781	-0.295864	-0.180485	-0.0894256	-0.522592	-0.39191	-0.0341287	-0.482841	0.122854	0.180321	0.224395	0.103452	-0.0609623	0.339581	0.435486	0.525769	0.363744
Ascorbic acid	0.139589	-0.112739	-0.246167	0.0497863	0.728655	0.378591	0.0799317	-0.13889	0.940587	0.489516	-0.249019	-0.653851	-0.490048	-0.242957	-0.397382	0.26728	-0.579136	0.0362525
2-Isopropylmalic acid	-0.108117	0.0965645	-0.530605	-0.142769	0.74732	0.96304	0.416058	0.469709	1.07215	0.229639	-0.428041	-0.741517	-0.666674	0.39433	-0.715129	-0.0421416	-0.64636	-0.36746
N-carbamoyl-L-aspartate-nega	-0.105887	0.130888	0.272681	-0.413613	-0.238967	-0.66428	-0.238841	-0.319465	-0.516404	-0.249649	0.162093	0.305725	0.167591	0.13496	0.315038	0.351807	0.508996	0.397329
Pyrophosphate	0.00489236	-0.148564	-0.258952	-0.18372	-0.097392	-0.291348	0.0115462	-0.139699	0.384229	0.273935	0.548969	-0.165061	-0.45348	-0.0616464	-0.225125	0.296133	0.081069	0.424213
glucono-?-lactone	-0.625236	0.593074	-0.221686	-0.299493	0.0406007	0.0168037	0.249428	-0.150253	-1.11254	0.368462	-0.0930265	-0.600063	-0.886664	0.562603	0.289145	0.678671	0.761589	0.428584
myo-inositol	0.49513	0.530971	0.449724	0.443529	0.15866	-0.0936481	-0.169455	0.0659599	-0.304044	0.0669094	-0.322297	-0.221373	-0.187848	-0.688962	-0.00966822	-0.0257623	-0.0577902	-0.130037
hydroxyphenylpyruvate	0.146875	-0.0232323	0.0854595	0.285233	0.0810134	-0.0326842	0.266831	-0.0101761	0.0316855	0.0745157	-0.489795	-0.630264	-0.463249	0.292131	0.267066	0.268879	0.00719675	-0.157485
homocysteic acid	0.495248	0.166977	0.148947	0.0512188	-0.011316	-0.966182	0.330855	0.387455	0.77634	0.405514	-0.237719	0.391399	0.157508	-1.3496	0.428221	0.437852	-0.100803	-1.51191
4-Pyridoxic acid	-0.103989	0.258971	-0.47436	-0.101743	0.695893	1.43068	0.0475007	-0.0942669	0.238076	0.348763	-0.43307	-0.405668	-0.670648	0.501598	-0.539946	-0.0537007	-0.235292	-0.408796
3-phosphoglycerate	0.450666	0.527624	0.3142	0.322521	0.209581	0.0540504	0.152844	0.105904	0.404792	0.771646	-0.819962	-0.990541	-0.462316	-0.494165	-0.143814	-0.22779	-0.163755	-0.0114846
Indoleacrylic acid	0.0618539	0.122569	0.844925	0.924314	0.52266	0.717627	0.966773	0.833229	0.907222	0.452933	-0.609893	-1.75531	-1.78965	0.425218	-0.148917	-0.0607378	-1.60639	-0.808426
Kynurenic acid	0.0201012	0.244416	-0.657957	-0.1559	0.256138	-0.413898	-0.303035	0.199876	0.86215	-0.366815	0.0783466	-0.395397	-0.193164	0.400294	0.00380257	0.46995	-0.0886918	0.0397834
citrate-isocitrate	0.369032	0.239259	-0.466004	-0.00761101	-0.0385921	0.0664503	0.205138	0.29556	0.162743	-0.262533	0.0748738	-0.0786791	-0.234693	0.418828	0.00685484	0.211872	-0.120178	-0.842322
isocitrate	0.0584967	0.147307	0.308353	0.56208	0.501638	0.635957	-0.554447	-0.00214495	0.0337703	0.0472981	-0.0209778	0.00272479	0.165579	-0.154395	-0.248292	-0.110517	-0.464857	-0.907574
citrate	0.339758	0.285957	-0.204488	-0.0158935	-0.141109	0.0830344	0.367499	0.218956	0.0724466	-0.232079	-0.021689	0.0175171	0.117203	0.427779	-0.284462	0.342835	-0.606775	-0.76649
2-dehydro-D-gluconate	-0.4403	0.134214	-0.322592	-0.0440446	-0.273624	-0.552449	0.0713851	0.096801	-0.60504	0.0131512	0.0629511	-0.337632	-0.120518	-0.0257461	0.500896	0.884815	0.369157	0.588577
D-gluconate	-0.24049	-0.418869	-0.140147	-0.394948	-0.035043	-0.543234	-0.380068	-0.252247	0.00175769	0.237958	0.0643211	-0.659045	-0.433	0.144701	0.911674	0.74457	0.85618	0.535929
D-erythrose-4-phosphate	0.348372	0.217838	0.28305	0.375371	0.162472	0.336928	0.101962	0.0785857	0.699628	0.331251	-0.780549	-0.648475	-0.885027	-0.260151	-0.155657	0.0909456	-0.121773	-0.174771
Xanthurenic acid	0.23854	0.292866	-0.421143	0.158086	0.418114	0.661544	0.597857	0.474565	0.822366	0.151322	-0.436696	-0.816208	-0.965613	0.266374	-0.702736	0.238796	-0.667123	-0.31091
lipoate	-0.227875	-0.156534	-0.458779	-0.11633	0.197413	0.361245	0.041358	-0.0360926	0.585991	-0.0835893	-0.609434	-0.665597	0.59119	-0.102425	-0.48291	-0.102866	1.56394	-0.298708
D-glucarate	0.0821711	0.0661714	0.301128	-0.344835	0.538678	-0.285581	0.209398	0.57126	-0.100453	0.25823	-0.0890978	-0.762361	-0.617345	-0.394108	0.0546032	0.541916	0.223961	-0.253735
deoxyribose-phosphate	-0.0406063	0.0992462	-0.186294	0.0591976	-0.478843	0.283341	-0.175061	-0.877742	0.4866	0.10582	-0.0867707	0.415183	0.124311	-0.930307	0.121682	0.260243	0.338856	0.481143
pantothenate	0.00704187	0.0817723	-0.107047	0.027212	0.276018	0.625694	0.305164	0.395635	0.689495	0.195724	0.0208407	-3.10436	-0.0702936	0.49206	0.078291	0.0177449	0.0270996	0.0419115
deoxyuridine	0.4001	-0.228443	0.0753766	0.388934	-0.208164	-0.351276	0.374458	-1.79051	-1.26876	0.0326144	0.435247	0.481654	0.458661	0.401307	0.48891	-0.178158	0.482178	0.00587715
ribose-phosphate	0.4307	0.377839	0.26529	0.184668	0.248399	-0.155901	0.115147	0.0541514	0.430248	0.542061	-0.646265	-0.552782	-0.720694	-0.162159	-0.322272	-0.119703	-0.165171	0.196445
thymidine	-0.324963	1.10591	-0.524251	-0.22869	0.0420934	0.183492	1.1681	-0.15944	0.377465	-0.200433	0.719942	-0.702753	-0.755513	-0.21669	-0.545078	0.920868	-0.473967	-0.386097
uridine	-0.16827	-0.111491	-0.0455376	-0.345279	0.629048	0.914226	0.833916	0.901039	1.0013	0.129117	-1.23108	-1.00432	-0.66744	1.0498	-0.392146	0.0101752	-0.984684	-0.518374
deoxyinosine	0.487133	0.732384	-1.64809	0.886531	0.764638	0.93889	-0.281809	0.699816	0.697141	0.410113	-1.74314	-0.147383	-0.570219	0.634157	-0.698086	-0.36449	-0.779037	-0.0185514
D-glucono-?-lactone-6-phosphate	0.36932	0.503177	0.189452	-0.590262	-0.617469	0.116831	0.331897	0.554215	0.238109	-0.0740202	-0.582522	0.451977	-0.234127	-1.15576	-0.123008	0.192184	0.585541	-0.155532
hexose-phosphate	0.239253	0.442637	-0.278819	0.0486237	0.179943	0.118621	0.402611	0.401028	0.605799	0.0690578	-0.235983	-0.645473	-0.767218	-0.380831	-0.312807	0.258738	-0.15699	0.0118104
glucose-1-phosphate	0.154199	0.239061	-0.270728	-0.0693913	0.140966	0.189372	0.338458	0.489066	0.518576	-0.0314774	-0.215206	-0.774861	-0.799307	-0.224613	-0.231726	0.389524	-0.0889923	0.24708
glucose-6-phosphate	0.209953	0.0793797	-0.208531	0.18519	0.165384	0.619175	0.63943	0.66381	0.16351	0.00613061	-0.437578	-0.620173	-0.908886	-0.0837865	-0.0271519	0.107833	-0.42335	-0.130338
fructose-6-phosphate	0.517059	0.425512	-0.122757	0.278914	0.233554	0.00177335	0.593767	0.36603	0.360855	0.142861	-0.498109	-0.48059	-0.976614	-0.923578	-0.342432	0.166857	0.156076	0.100821
1,3-diphopshateglycerate	0.376108	0.176512	0.194622	0.359561	-0.458237	-0.172323	0.0792118	-0.129884	0.332112	-0.184097	-1.56547	-0.196467	-0.916035	0.0229799	0.487225	0.682002	0.450204	0.461971
2,3-Diphosphoglyceric acid	-0.533801	0.80788	-0.549614	-0.840022	0.543991	0.0796079	0.349268	-1.25073	0.163905	0.964137	0.180709	-0.302878	-0.139656	-0.288749	-0.0318472	0.112741	0.260239	0.47482
S-ribosyl-L-homocysteine-nega	0.304319	-1.05703	0.445064	0.5264	-0.786015	0.44647	-0.905503	-0.964806	0.851501	0.144258	0.0862424	-0.215904	-0.484519	-1.0156	0.909073	0.68687	0.544952	0.484223
inosine	0.588766	0.198247	0.126577	0.23927	0.185246	0.0286063	0.410115	0.300075	-0.275504	0.2887	-0.0831499	-1.17467	-1.43223	0.219034	-0.476721	0.55647	-0.0495092	0.350682
6-phospho-D-gluconate	0.500716	0.280224	0.205037	0.274003	0.138915	-0.0499084	0.677632	0.438932	0.770271	0.221296	-1.0484	-0.745779	-1.15577	-0.722105	0.072159	0.0889355	0.0376825	0.0161553
xanthosine	0.290048	-0.00217722	-0.249459	0.477022	0.20921	0.427731	0.328574	-0.0540141	0.11508	0.182193	-0.00276375	-0.9979	-0.467421	0.349571	-0.0673116	-0.264155	-0.377555	0.103328
D-sedoheptulose-1-7-phosphate	0.503485	0.651114	0.340118	0.537534	0.39444	0.313251	0.515573	0.577601	0.54098	0.742246	-0.82592	-0.722368	-0.924226	-0.771096	-0.507354	-0.661337	-0.302958	-0.401081
N-acetyl-glucosamine-1-phosphate	0.255936	0.323149	0.223804	0.428304	0.0150874	0.100247	0.359665	0.207079	0.293502	0.331889	0.053488	-0.21528	0.011879	-0.135981	-0.754631	-0.350461	-0.802367	-0.345308
glutathione-nega	-0.20064	0.302827	-0.138821	0.190395	-0.194781	-0.0584733	-0.346477	-0.105791	-0.104451	0.055353	-0.905032	-0.695945	-0.392083	-0.460757	0.378545	0.934474	0.641676	1.09998
dUMP-nega	-0.223148	-0.189046	0.347015	0.119935	-0.0485774	-1.14714	-1.39091	-0.445182	-0.975877	0.241203	-0.0204358	-0.298624	0.57592	-0.00451413	1.03552	0.561094	0.939858	0.922917
Geranyl-PP	0.406789	0.715935	-0.289968	-0.11477	-0.0460824	-0.044339	0.42097	0.22733	-0.126134	0.0877062	-0.177293	-0.27933	-0.168202	-0.535722	-0.540742	0.0775912	0.150287	0.235974
O8P-O1P	0.31642	0.280499	0.092244	0.413897	-0.805665	-0.0264366	0.234517	0.0369961	0.739878	-0.178368	-1.3726	-0.152239	-1.59866	-0.193819	0.511788	0.761845	0.432582	0.507123
dTMP-nega	-0.125373	-0.83902	-0.948489	0.66661	0.184278	0.554526	0.710371	-0.945011	-0.0090543	0.35818	-0.0360261	-0.322842	-0.505771	-0.136208	0.00079599	0.249562	0.495051	0.648422
cyclic-AMP	-0.340091	-0.284185	-0.521067	-0.252681	1.02608	0.121496	0.960571	-0.189809	0.297564	-0.227026	0.860925	-0.683226	-0.731172	1.61574	-0.539983	-0.24213	-0.475398	-0.395602
fructose-1,6-bisphosphate	0.497481	0.249968	0.23352	0.203166	0.361243	-0.00574786	0.367215	0.36872	0.582477	0.722579	-1.17521	-0.677125	-0.756799	-0.733029	0.0656496	0.0661369	-0.0901763	-0.280068
trehalose-sucrose	0.358488	-0.0953303	0.26003	0.135917	-0.53112	-0.191135	-0.340315	-0.223392	-0.407137	0.0371562	-0.145187	-0.0624137	0.175764	-0.0489209	0.411712	0.306402	0.239451	0.12003
Cellobiose	-0.128421	0.104761	-0.581535	0.0671366	-0.087553	-0.138799	0.138004	0.533703	0.589932	0.21668	-0.0996884	-0.526466	-0.250546	-0.0951845	0.290577	0.0746165	-0.129882	0.0226656
orotidine-5-phosphate	0.506143	0.647688	-0.564293	0.421703	-0.368043	0.763967	0.806705	0.765573	1.20896	-0.501151	-0.937841	-0.534802	-0.823894	-0.787916	-0.322705	0.263391	-0.57334	0.0298495
SBP	0.413347	0.505447	0.0793913	0.257006	-0.0287275	0.219886	0.354248	0.384876	0.620734	0.608166	-1.38097	-0.416191	-0.851738	-0.303551	-0.154547	-0.0265798	-0.116467	-0.16433
trans, trans-farnesyl diphosphate	-0.034522	0.095111	-0.0103523	0.979738	0.373294	-0.178914	0.0725298	0.123727	1.06136	0.290006	-0.738017	-0.551623	-0.725707	0.208056	-0.494822	0.233834	0.14895	-0.852651
S-adenosyl-L-homocysteine-nega	-0.562858	-0.377266	0.178662	0.261014	0.559809	0.270283	-0.107307	0.355352	0.193053	0.607723	-1.02878	-0.913176	0.189377	0.46509	-0.880085	0.0982076	0.306641	0.384259
dCDP-nega	0.101613	0.298447	-2.0696	-0.451706	-0.190606	-0.283174	-0.425689	-0.0753546	0.378954	0.389123	0.439665	-0.194272	-0.318936	0.209334	0.661181	0.652364	0.306777	0.571879
5-phosphoribosyl-1-pyrophosphate	0.397382	0.608504	0.179173	0.463494	-0.333681	0.08518	-0.178261	0.218886	0.0409365	0.729838	-0.807624	-0.0208987	-0.557296	-0.0943904	-0.418297	-0.408789	-0.0182458	0.114089
OBP	0.500278	-0.623774	0.358902	0.288526	-0.153284	0.0510289	-0.756069	0.212758	0.397903	-0.756184	-0.394959	0.120664	-0.30546	0.00462525	0.710894	0.880787	-1.18773	0.651097
dTDP-nega	-0.114461	0.0541985	0.0944531	0.179999	-0.191414	0.485236	-0.788647	-0.359203	-1.34475	-1.82591	0.0455657	0.0596043	0.0346814	0.344574	0.525863	0.849979	1.00162	0.948618
CDP-nega	0.0311422	0.0105759	-0.207349	0.0424782	-0.660855	-0.318328	0.0877042	-0.141786	-0.267641	-0.00518147	-0.214067	-0.119397	-0.385332	-0.142814	0.372288	0.801321	0.562593	0.554647
UDP-nega	-0.071525	0.0293753	-0.377035	-0.299374	-0.387459	-0.724954	-0.293735	-0.168757	0.0438726	0.114302	0.244472	-0.155625	-0.187877	-0.0144383	0.475669	0.596549	0.505049	0.671491
Cholic acid	-0.202333	-0.134686	-0.421279	-0.0965642	0.200931	0.356278	0.0529575	1.5946	0.569385	-0.0655192	-0.564132	-0.617387	-0.675351	-0.0833798	0.805807	-0.0837972	-0.366035	-0.269498
trehalose-6-Phosphate	0.35365	0.679573	0.174606	0.492262	0.341627	0.3934	0.613403	0.613651	0.53421	0.501788	-0.850481	-1.02215	-1.1426	-0.908107	0.293746	-0.231063	-0.616563	-0.220953
Thiamine pyrophosphate	0.240833	0.813369	0.361555	-0.000373745	0.00279571	0.274955	0.152471	0.361384	-0.0295817	-0.244214	0.409375	0.325981	0.343686	-0.244298	-2.07996	-0.326694	0.259238	-0.620519
adenosine 5-phosphosulfate	0.480977	0.490315	0.195493	-0.100694	0.180022	-0.333572	0.201061	-0.888739	-0.981743	0.116904	0.295903	-0.0588812	0.1305	0.262042	-0.287847	-0.391068	0.259739	0.429587
ADP-nega	0.25528	0.058441	-0.0902482	-0.169728	-0.18805	-0.788769	-0.0842237	-0.0173389	0.473579	0.461798	0.302652	-0.118254	-0.11457	0.245122	-0.311102	-0.0105788	0.00225867	0.0937317
dGDP-nega	0.236929	0.123983	-0.0951247	-0.162631	-0.191779	-0.90826	-0.06975	-0.0677485	0.551069	0.428575	0.309116	-0.110397	-0.0280846	0.0659061	-0.34387	0.0539953	0.030476	0.177597
IDP-nega	0.279076	-0.0672262	-0.107483	0.0214218	-0.373211	-0.780624	0.00779031	-0.172155	0.525591	0.633516	0.166448	-0.10253	-0.0366252	0.199366	-0.488233	0.132487	0.109048	0.053342
GDP-nega	-0.040427	0.0821133	-0.0597082	0.0863957	0.0806464	-0.187238	-0.203828	-0.41019	0.771215	0.546413	-0.0831938	-0.932996	0.170875	0.134516	0.112907	-0.00941884	-0.0285475	-0.0295329
CDP-ethanolamine	0.507399	0.523667	-0.0718762	-0.108707	0.352295	-0.105903	0.0802989	0.354572	-0.447887	-0.142375	0.072205	0.54963	0.764981	0.658707	-1.07203	-0.765345	-0.7554	-0.394238
FMN	-0.0744823	0.151369	-0.0977382	-0.912491	-0.509444	-0.358998	0.0132603	0.136428	-1.47693	0.298417	0.338116	-0.345704	0.0718322	0.505109	0.296314	1.04392	0.615294	0.305723
cholesteryl sulfate	-0.166515	-0.391656	0.010312	-0.261418	-0.579984	-0.689544	-0.665905	-0.828766	-0.759292	-0.325592	0.685389	0.849587	1.10419	0.479559	0.407937	0.329786	0.407629	0.394288
dCTP-nega	-0.0972707	-0.0471234	-0.308186	-0.143857	-0.429104	-0.207314	-0.6872	-0.242439	0.00748789	-0.588481	-0.0752632	0.0897054	-0.261187	-0.0722349	0.726305	0.808264	0.518681	1.00922
dUTP-nega	-0.972263	0.256408	0.177814	-0.887387	-0.648669	-0.524019	-0.767405	0.435811	-0.353026	0.240612	0.274067	0.129534	-0.34907	-0.876807	0.903632	1.04481	0.817779	1.09818
dTTP-nega	-0.275711	0.159208	-0.431257	-0.456969	-0.403858	-0.0640738	-0.387808	-0.731616	0.344499	-0.733008	-0.228197	-0.0398397	0.192758	-0.126834	0.767416	0.764377	0.801833	0.849079
CTP-nega	0.0631199	0.251373	-0.37937	-0.24711	-0.277992	-0.136044	-0.417172	-0.29365	-0.590336	-0.173026	-0.30685	0.00651196	0.192686	-0.401546	0.549493	0.638604	0.65227	0.86904
UTP-nega	0.181618	0.344949	-0.497692	-0.292363	-0.2566	-0.171841	-0.252237	-0.195693	-0.471906	-0.00171391	-0.0786214	0.217873	0.058953	-0.604639	0.42581	0.554203	0.401953	0.637947
CDP-choline	0.418441	-0.912188	0.229357	0.193778	-0.663367	0.378552	0.259026	0.526606	1.06434	0.33647	0.840588	-0.193528	0.654618	0.979357	-1.14169	-0.874456	-1.08375	-1.01215
dATP-nega	0.132809	0.280072	-0.061125	0.284743	-0.100618	0.105672	-1.00676	-0.466417	-1.8729	-1.42675	0.256015	0.23485	0.402073	-0.120874	0.787964	0.802175	0.860549	0.908527
Taurodeoxycholic acid	-0.339924	0.868381	-0.540709	-0.242936	0.0298479	0.172286	-0.105832	-0.173172	0.367681	-0.214469	-0.671729	-0.720577	-0.773747	-0.230846	1.13413	1.11835	0.72478	-0.401515
ATP-nega	0.458921	0.609041	-0.0831736	0.217361	0.0836112	0.129919	-0.101283	0.319495	-0.343777	0.410099	-0.494499	-0.387594	0.0941737	-0.472051	-0.323091	-0.12643	-0.0977534	0.107031
dGTP	0.367288	0.65586	-0.0586705	0.20597	0.156517	0.162703	-0.0241926	0.209591	-0.335624	0.424294	-0.563891	-0.37032	0.0619457	-0.453169	-0.3846	-0.0979808	-0.0260259	0.0703057
GTP-nega	0.300625	0.418105	0.189565	0.245017	0.0988407	0.150962	0.0511031	0.140039	0.0423271	0.312091	-2.92741	0.2075	0.306202	-0.139171	0.0392945	0.0759447	0.164794	0.32417
UDP-D-glucose	0.451052	0.562017	0.368216	0.471699	0.25357	0.347639	0.252939	0.515674	0.0110839	0.715647	-0.671819	-0.68083	-0.659269	-0.920282	-0.543737	-0.0753223	-0.338092	-0.0601859
UDP-D-glucuronate	0.0815549	0.205121	-0.138399	0.0933871	-0.116254	-0.202189	-0.374039	0.113533	-0.48808	0.239998	-0.29728	-0.33135	-0.251163	-0.759404	0.288645	0.610139	0.495804	0.829977
ADP-D-glucose	0.758847	1.13827	0.486945	0.670004	-0.934058	-0.81676	-0.101726	1.06504	-0.655843	0.455709	-0.328388	0.207213	-0.0564729	-1.14872	0.338345	0.392395	-0.181574	-1.28922
guanosine 5-diphosphate,3-diphosphate	0.221117	0.164301	-0.0648762	0.0911297	-0.563039	-0.273466	-0.345563	-0.0643409	-0.188239	-0.233537	-1.55011	0.106993	-0.307148	-0.254785	0.750128	0.859268	0.776144	0.876024
UDP-N-acetyl-glucosamine	-0.340755	-0.246473	-0.386712	-0.380268	-0.564188	-0.705746	-0.466465	-0.18618	-0.944315	-0.274109	1.1432	1.06586	1.10544	0.795153	-0.12841	0.186615	0.0312857	0.296065
glutathione disulfide-nega	-0.150706	0.0303706	-0.299271	-0.203842	-0.386304	-0.551754	-0.439536	-0.0756897	-0.631704	-0.0699027	0.200899	-0.0714398	0.144831	-0.245764	0.48138	0.703556	0.732419	0.832458
NAD+_nega	0.0335005	0.380208	-0.336666	0.208565	0.219691	0.348928	0.00445742	0.51292	0.0398621	0.0936051	-0.554889	-1.04869	-0.943933	-0.217913	0.0534941	0.601747	0.0685772	0.536537
NADH-nega	0.813531	0.459496	0.724934	0.149823	0.0239486	-0.755318	0.287874	0.320982	0.142504	0.946142	-0.128746	-0.897235	-0.487115	-0.797691	-0.495361	-0.363959	-0.253975	0.310167
dephospho-CoA-nega	-0.969171	-0.0363017	-1.124	0.594994	0.584447	0.311375	0.254593	-0.840507	0.743381	-0.872376	1.02623	-1.26256	0.387169	0.466065	-1.14017	0.602519	0.75143	0.522884
NADP+_nega	-0.151794	-0.0176307	-0.36711	-0.303875	-0.288678	-0.0293545	-0.574148	-0.10794	-0.125993	-0.00373823	-0.153012	-0.355756	-0.0550689	-0.303329	0.549556	0.76464	0.639998	0.883233
NADPH-nega	-0.279746	-0.211582	-0.500381	-0.173169	0.126581	0.2831	-0.0225116	-0.0965086	0.497811	-0.141888	0.615006	-0.698032	-0.756461	1.09972	1.2105	-0.160305	-0.444708	-0.347426
coenzyme A-nega	0.546619	0.0914853	0.0346491	0.353975	-1.19675	-1.04083	0.105856	0.0217149	-0.826935	0.0248096	-0.358812	0.653912	0.263022	-0.227327	-0.038544	0.313108	0.511655	0.768389
acetyl-CoA-nega	-0.391642	-0.320514	-0.62185	-0.28043	0.0323774	0.195722	-0.123213	-0.200433	0.419802	-0.247788	0.788458	0.486032	1.03877	-0.266568	-0.645908	-0.267006	-0.563765	0.967958
malonyl-CoA-nega	-0.683638	0.842179	0.485368	-0.596756	-0.352303	-0.224625	-0.473905	-0.534249	0.978896	0.759715	0.587209	0.00231997	-0.0449415	0.626086	-0.882189	1.0677	-0.818063	-0.738799
succinyl-CoA-methylmalonyl-CoA-nega	-0.185922	-0.116845	0.866922	-0.0779171	1.50268	0.384501	0.0747663	-0.000226343	0.602115	-0.0462157	-0.555372	-0.609753	-0.668943	-0.064454	-0.432864	-0.0648802	-0.353086	-0.254508
2-hydroxygluterate	0.10266	0.46883	0.156138	0.297413	0.076747	-0.00852753	0.18141	0.338016	-0.0471538	0.340824	-0.268608	-0.339446	-0.346177	-0.220887	-0.241716	-0.058965	-0.231281	-0.199278
2-deoxyglucose-6-phosphate	0.102965	-0.114327	0.0552378	-0.0733752	-0.404082	-0.669496	-0.153254	-0.311379	-0.525747	-0.152298	0.502007	0.478425	0.266317	-0.217914	0.322345	0.243207	0.343112	0.308258
4-phosphopantothenate	-0.482316	-0.358586	0.238698	-0.444251	0.27565	-1.1581	0.0822791	-1.44662	0.146338	0.608726	-0.16228	1.46968	1.26067	-0.537476	-0.11001	-0.248776	0.323008	0.54337
dehydroascorbic acid	0.169554	0.114538	-0.334028	0.161962	0.863131	0.594309	0.603527	0.552507	0.943905	0.356465	-0.249866	-0.956391	-1.51	0.374895	-0.653959	-0.0500287	-0.743462	-0.23706
3-hydroxybuterate	0.58453	0.423523	0.0776457	0.0316169	0.196225	0.506224	0.378964	0.36135	0.716254	0.437737	0.278362	-1.58335	-1.59095	0.714275	-1.19556	0.582502	-1.05325	0.133911
Urea	0.0301255	-0.294211	0.211231	-0.135232	-0.858131	-0.167118	-0.167998	-0.546925	-1.03107	-0.129067	0.302416	0.461004	0.673728	-0.259848	0.687249	0.273772	0.663043	0.287029
ethanolamine	-0.171226	-1.20651	-0.0902862	-1.17575	0.406051	0.811915	-0.046733	0.731586	1.12355	-1.15071	0.240978	-0.356365	-0.525608	-0.0807985	0.356462	-0.0705472	0.698474	0.505514
Imidazole	0.300563	-0.358875	-0.0990931	0.693687	-0.302684	-0.0921113	0.132887	0.575031	-1.52299	0.347691	0.157682	0.0945128	0.45537	-0.94294	0.455582	0.349736	0.400856	-0.644901
glycine	0.361198	0.504527	-0.300856	-1.00068	-0.392974	-0.39482	0.602311	0.230141	-0.393342	-0.328121	-0.338749	0.152066	0.400818	0.146808	0.368398	0.241596	0.215438	-0.0737621
alanine	0.272128	0.389114	0.26466	0.203311	0.136722	0.0278173	0.361673	0.244285	0.160483	0.176023	-0.351846	-0.112244	-0.0974927	-0.657512	-0.32008	-0.195979	-0.233098	-0.267965
betaine aldehyde	0.0525496	0.100772	0.059882	0.230387	0.530892	-0.0530284	-0.168002	-0.113477	0.149023	-0.40139	-0.903911	-0.120114	-0.266624	-0.475735	0.0455346	1.08695	0.222376	0.0239115
choline	0.144115	0.536531	-0.846742	0.496561	0.670278	1.07461	0.739022	0.756838	1.47927	0.22468	-0.942133	-0.977706	-1.01643	0.699915	-0.862018	-0.621499	-0.809861	-0.745424
4-aminobutyrate	0.224715	0.50486	0.296376	0.453973	-0.979691	0.13901	-0.18129	0.18261	-1.04195	0.0478329	-0.830617	-0.707576	-0.355054	-1.02671	1.05033	0.644051	0.826321	0.752808
dimethylglycine	-0.247425	-0.133654	-0.00770104	-0.0254003	0.00408177	-0.43815	0.133726	0.0823302	-0.419983	-0.238759	-0.104386	0.907547	1.27561	-0.198083	-0.266	-0.104597	-0.0212234	-0.197933
serine	0.237242	-0.233916	0.0808995	0.126452	-0.215818	-0.575432	-0.0680292	-0.325334	-0.37385	-0.0817135	0.11298	0.200088	0.391154	0.0284797	0.169065	-0.155452	0.426631	0.256554
cytosine	0.328287	0.324834	0.0252349	0.371608	0.0665758	0.174866	0.512952	0.0844837	0.364128	0.358754	0.382481	0.141869	0.346561	0.591525	-2.24142	-0.223695	-0.523011	-1.08603
Creatinine	0.512793	0.358832	0.480199	0.358588	0.375648	0.10942	0.402419	0.59469	0.36819	0.429297	-0.453792	-0.315823	-0.36088	-0.82126	-0.4683	-0.74828	-0.447829	-0.373911
proline	0.0735265	0.212435	0.110355	0.152545	0.0710787	-0.380995	0.176564	-0.0962265	-0.43317	-0.103018	-0.296177	-0.260536	-0.189212	0.212709	0.151856	0.324003	0.164963	0.1093
indole	0.138501	-0.172145	0.291197	-0.0820747	0.441731	0.798257	-0.113811	-0.0804516	0.00369633	0.582224	-0.0470522	-1.20523	-0.13622	0.26823	-0.69648	0.428883	-0.638005	0.218748
betaine	-0.0661419	0.130967	-0.184238	0.198967	0.457911	1.06131	0.364791	0.0267263	0.158753	-0.247946	-0.30911	-0.409143	-0.449691	-0.085107	-0.144648	0.159051	-0.351235	-0.311219
valine	0.185436	-0.0446597	0.143348	-0.0137591	-0.651659	-0.512246	-0.333328	-0.433039	-0.637774	-0.387475	0.325535	0.412718	0.344501	0.240981	0.722694	0.21243	0.303409	0.122887
threonine	0.17213	-0.0741767	0.0369232	0.610982	-0.269868	-0.179929	-0.146112	-0.176942	-0.571136	-0.164997	-0.167301	0.065918	0.155383	0.136037	0.150466	0.0312824	0.145823	0.245517
homoserine	0.238946	0.589971	0.206276	0.401732	0.314454	-0.748828	-1.00789	0.403727	-0.566814	0.425674	-0.467469	-1.58043	-0.333575	1.04407	0.361384	0.320979	-0.0272678	0.42506
purine	0.0396206	-0.434903	0.200906	0.277763	0.324364	-0.0146073	0.340309	0.144531	0.173948	0.57907	0.0552508	-1.16955	-1.16334	0.454796	-0.257181	0.198398	0.231235	0.0193945
cysteine	-0.0959306	0.181086	-0.103918	0.342976	-0.167272	0.033077	0.220802	-0.0630795	0.204351	0.074456	-0.887114	-0.723463	-0.422575	-0.305407	0.255706	0.444229	0.583938	0.428139
creatine	0.393592	0.464237	0.348055	0.461099	0.34519	0.382863	0.495699	0.554104	0.435181	0.510271	-0.557352	-0.407335	-0.436819	-0.860544	-0.377636	-0.633687	-0.500363	-0.616555
nicotinamide	-0.216689	-0.296331	0.046395	-0.171942	-0.0504819	-0.508855	-0.309459	-0.454684	-0.766626	-0.125529	0.551623	0.425097	0.537343	-0.112593	0.434889	0.230411	0.417905	0.369527
Imidazoleacetic acid	0.24702	-0.107086	0.099305	-0.258874	0.0923444	0.319378	0.256508	-0.138136	-0.173893	-0.105871	-0.118939	-0.189519	-0.327227	-0.225863	0.182625	0.113646	0.463867	-0.129286
thymine	0.137048	0.180189	-0.0822173	0.105777	0.576702	0.196531	1.00984	0.892599	1.14724	-0.806082	-0.246801	-0.0377756	-0.159602	0.480319	-2.03052	-0.172995	-0.612481	-0.577771
DL-Pipecolic acid	0.0338458	0.03891	-0.122804	0.262732	0.25951	-0.0971136	-0.0222149	-0.288818	-0.183976	-0.0135734	-0.388618	-0.027058	0.0421184	0.263315	-0.0960045	0.350343	0.0910468	-0.101641
N-Acetylputrescine	0.28499	-1.35812	-0.381397	-1.32694	0.386243	1.35351	0.587995	0.0187384	0.59324	0.539017	-0.687055	-0.330079	-0.37862	0.0326607	0.185598	0.140383	-0.21894	0.558776
hydroxyproline	0.110349	-0.0764068	0.176304	0.077102	-0.195547	-0.50488	-0.135139	-0.329826	-0.602633	0.123183	0.140106	-0.0388902	0.195331	0.15768	0.0546201	0.549003	0.111257	0.188387
leucine-isoleucine	0.122739	-0.183733	-0.122352	0.177553	0.345427	0.378114	0.203771	0.0317087	0.205578	0.239578	-0.0946942	-0.875827	-0.67957	0.399809	-0.183868	0.214534	-0.0457035	-0.133063
ornithine	0.148783	0.100933	0.526108	-0.612226	0.0244792	-0.258845	-1.51655	-0.365913	-0.151105	-0.326742	0.271999	0.831215	0.700403	0.114332	0.160399	0.365995	0.112838	-0.126104
asparagine	0.185978	0.00284792	0.0908946	-0.15652	-0.159084	-0.161865	-0.431324	-0.0641428	-0.5487	0.200107	-0.0352832	-0.132973	0.294786	0.326343	-0.0249309	0.380338	0.0810655	0.152463
aspartate	-0.18583	-0.630108	-0.348919	-0.169179	-0.102114	-0.252823	-0.117675	-0.49072	-0.195354	-0.238735	0.308002	0.34733	0.329508	0.302544	0.500607	0.362731	0.360827	0.219909
adenine	0.0588848	-0.178697	0.174197	0.142973	-0.3044	-0.369831	-0.0708578	-0.534875	-0.287272	-0.229959	0.266841	0.167205	-0.0101661	-0.107224	0.423686	0.394333	0.297047	0.168114
Methylcysteine	0.103089	-0.0941166	0.173706	-0.036216	-0.155198	-0.296263	-0.134299	-0.189034	-0.632147	-0.486017	0.13055	-0.0184952	-0.149672	0.131257	0.560578	0.517604	0.503195	0.0714791
homocysteine	-0.767469	0.253425	-0.600057	-0.0445431	0.112671	-0.366983	-0.231941	-0.0783338	-0.161382	-0.373165	-0.0911946	-0.282699	-0.289147	0.357628	0.467699	0.627253	0.526221	0.942018
methylnicotinamide	0.13801	-0.180608	-0.809041	0.375962	0.620813	0.488379	0.867504	0.420835	1.06746	-0.594545	-0.634764	-0.0589323	-0.260813	0.654972	-0.14104	-0.828013	-0.16741	-0.958768
histidinol	0.232353	-1.18642	0.638591	-1.15501	0.264173	-0.781792	0.925616	-1.09231	-0.606143	0.899208	0.453307	0.149711	0.101849	-0.113711	0.175855	0.473092	0.240516	0.381113
lysine	0.0875589	-0.164649	0.18713	0.0314865	-1.22988	-0.701898	-0.122026	-0.440029	-0.501396	-0.0837916	0.584814	0.423753	0.621903	0.0950171	0.438462	0.137104	0.406523	0.229918
glutamine	-0.098387	0.0414513	-0.101392	0.00659783	-0.156522	0.109562	0.185045	-0.20759	-0.217602	0.0243735	-0.201155	0.0169939	-0.0535892	0.0783164	0.135166	0.242552	0.197749	-0.00157106
O-acetyl-L-serine	-0.106881	0.392216	0.222615	-1.70947	-1.44529	-0.197152	0.14614	-0.0248965	0.273119	0.605885	0.382248	0.728088	0.426887	0.302038	0.13094	-0.0807471	0.110078	-0.155818
glutamate	0.0559836	0.241391	-0.00603621	0.0978551	0.235807	0.364459	0.299711	0.211548	0.398527	0.262628	-0.366498	-0.322495	-0.432222	-0.31142	-0.236397	0.0517828	-0.17406	-0.370565
methionine	-0.117648	-0.467964	0.0623994	0.0671284	-0.0847632	-0.31845	0.142747	-0.137493	0.182604	-0.145301	0.163832	-0.027147	-0.294373	0.67667	0.0413791	0.331807	0.0271691	-0.102597
guanine	-0.344098	1.07409	0.0822126	-0.464205	-0.520994	-0.481621	-0.732072	0.767059	0.628834	0.344008	0.188536	0.142809	-0.0992241	-0.880908	-0.689112	0.875047	0.202341	-0.0927005
histidine	0.050695	-0.139704	0.282423	0.08941	-0.196376	-0.463022	-0.0979954	-0.305724	-0.705419	-0.1204	-0.129026	0.11719	0.176828	0.0539589	0.375175	0.337006	0.472266	0.202714
2-Aminooctanoic acid	-0.273914	0.424866	-0.296973	0.208679	0.458195	0.303806	-0.0867338	0.47547	0.274615	0.389541	-0.603517	0.182166	0.0350891	-0.346863	-0.66237	-0.421674	-0.262586	0.202205
carnitine	0.189372	0.324548	-0.449424	-0.218419	0.527725	0.407378	0.250318	0.266778	0.355379	-0.00289501	-0.861585	-0.439422	-0.600703	0.0322839	-0.184582	0.142632	0.0572479	0.203368
Methionine sulfoxide	-0.131272	-0.107107	0.327839	0.133774	-0.0873273	-0.596225	-0.11751	-0.539774	-0.617368	-0.310912	0.151021	0.468637	0.152108	0.267338	0.296556	0.615196	0.161638	-0.0666106
phenylalanine	0.233684	0.125925	0.181944	0.234615	0.158848	0.055252	0.236952	0.053123	-0.101392	0.384534	0.238247	-1.40963	-0.93047	0.606945	-0.294837	0.173085	-0.204666	0.25784
Pyridoxamine	-0.348349	-0.286787	-0.547621	-0.252096	0.0186105	0.15996	-0.116035	1.13312	0.35386	-0.223845	-0.677665	-0.726152	0.941322	-0.240098	-0.568449	1.14956	-0.497338	0.728005
pyridoxine	0.252007	-0.442556	0.524403	0.0449222	-0.531408	-0.511807	0.0766983	-0.353474	-0.448013	-0.209184	0.697079	0.563459	-0.115785	-0.245869	0.625673	0.151724	0.247036	-0.324905
1-Methyl-Histidine	0.135945	0.225285	0.197336	0.26772	-0.137261	-0.563658	-0.259354	-0.310668	-0.257014	-0.131212	-0.381719	0.00475458	-0.151911	0.161638	0.431029	0.487182	0.200072	0.0818374
N-acetyl-L-ornithine	-0.599128	-0.405533	0.366074	0.302806	-0.546193	0.0856185	1.20713	-0.251524	0.542678	0.249615	-0.789711	-0.672953	-0.0187247	-0.37115	0.56448	0.384509	0.56601	-0.614007
arginine	-0.85822	-0.803131	0.708246	-0.772089	-0.529873	-0.403408	-0.650344	0.307577	-0.229932	-0.74681	0.791298	0.737085	0.835289	0.500177	0.825912	-0.761693	0.388715	0.661203
citrulline	0.148137	-0.32835	0.0364603	0.140944	-0.312619	0.0901588	-0.212274	-0.817317	-0.502714	-0.0693745	0.271552	0.303174	0.364616	-0.0367612	-0.141366	0.370232	0.407196	0.288304
N-carbamoyl-L-aspartate	0.0642814	0.0225531	-0.351087	0.569145	0.421078	-0.0870807	-0.0503358	-0.208746	0.256692	-0.800877	-0.241854	0.330464	0.156028	0.719059	-0.0489117	-0.742006	0.0648956	-0.0732973
glucosamine	-0.0966055	0.414874	-0.607639	-0.408652	-0.44542	0.302489	0.299041	0.342882	0.99664	-0.0839668	-0.818457	-0.218231	-0.38875	-0.0975956	-0.115492	0.454714	0.469972	0.000195864
tyrosine	0.192732	-0.190433	0.230768	0.0664879	-0.15899	-0.403016	-0.0204647	-0.163158	-0.411184	-0.409598	0.322223	-0.370932	-0.324227	0.346526	0.200833	0.567466	0.258326	0.266641
Phosphorylcholine	-0.127868	-0.270306	-0.194348	-0.542576	-0.54972	-0.538395	-0.880719	-0.645198	-0.721795	-0.537826	1.05282	1.36156	0.833385	-0.0221477	0.208145	0.236787	0.94981	0.388391
3-phospho-serine	0.401905	0.784383	0.133619	0.0467696	0.616593	0.700624	-0.020295	0.108181	0.362263	0.0878994	-2.00904	-0.27252	-1.06079	-0.344795	-0.42145	0.467263	0.210247	0.209136
N6-Acetyl-L-lysine	-0.25503	-0.192556	0.564666	0.113976	-1.45805	-0.469139	-0.0761473	-0.301916	-1.19881	0.0191687	0.8095	0.778482	0.94584	-1.65811	0.759318	0.374837	0.732007	0.511965
Acetyllysine	0.237398	0.0117421	0.619486	-1.6697	-1.48405	-0.607052	0.16619	-0.082161	-0.0873611	0.045628	0.895412	-1.99491	0.951846	0.215323	0.884572	0.431814	0.853499	0.612316
N-acetyl-glutamine	0.20893	-0.682867	0.017456	-0.272087	-0.253576	0.0543191	0.163714	-1.23553	0.304836	-0.29914	1.28386	0.597734	0.472674	0.235212	-0.0247127	-0.11646	-0.427327	-0.0270392
N-acetyl-glutamate	-0.564026	-0.173045	-0.877661	-0.456601	-0.287861	-0.398217	-0.0318981	0.107196	-0.616479	0.212705	0.515241	0.186953	0.704441	0.256217	0.400921	0.288352	0.33563	0.398133
Ng,NG-dimethyl-L-arginine	-0.0327955	0.230966	-1.03255	-0.811486	-0.609024	-0.503314	0.145734	-0.759704	-0.358309	-0.790356	1.07477	1.10113	1.26396	-0.802513	1.01109	-0.802797	0.984313	0.690891
Acetylcarnitine DL	0.413294	0.504057	0.329051	0.53148	0.63597	0.618221	0.454149	0.5893	0.813623	0.27267	-0.681664	-0.305006	-0.363108	-0.0358419	-0.906718	-0.818278	-1.06068	-0.990515
tryptophan	-0.00316644	0.12734	0.189034	0.111998	0.334769	0.111706	0.0394548	0.0450818	0.136593	0.418539	0.242345	-1.02042	-1.00433	0.744665	-0.718651	0.358798	-0.344234	0.230477
Kynurenine	0.0346361	-0.451326	0.192018	-0.12967	0.454006	0.309643	-0.0546725	0.147176	0.24642	0.316281	0.338949	-1.6465	-0.236403	0.553656	-0.179305	0.264526	-0.273679	0.114246
N-acetyl-glucosamine	0.463165	-0.0166473	-0.226478	-0.222748	-0.247905	0.537097	-0.013345	0.196836	-0.590578	-0.213919	0.382444	0.183359	-0.216616	0.746931	0.404611	-0.0274685	-0.603079	-0.535661
Flavone	-0.0756747	0.474426	-0.327952	0.30127	-0.269374	0.69735	0.344041	0.501657	0.780029	0.02249	-0.542299	-0.878467	-0.906644	0.049351	-0.0594503	0.176791	0.145639	-0.433182
cystathionine	-0.290609	-0.366183	-0.385636	-0.337678	-0.2668	-0.324506	-0.637362	-0.561745	-0.300329	-0.442417	0.880801	1.47255	1.49597	0.909264	-0.264056	-0.15889	-0.272957	-0.149411
5-methoxytryptophan	0.323145	0.407232	-0.0537215	-0.0377353	0.873549	0.0506032	0.983833	0.609158	0.389481	0.671805	0.00923538	-1.77322	-0.28694	0.200836	-1.64315	0.102587	-0.645298	-0.181405
Cystine	0.289966	0.165112	0.420412	0.545428	-0.0778054	-0.0117472	0.392722	-0.143132	0.0339893	0.17865	0.414285	0.196844	-0.166502	0.559952	-0.530353	-0.517205	-0.681744	-1.06887
cytidine	0.368357	0.294996	0.580517	0.391815	0.469745	0.344077	0.389843	0.272916	0.325898	0.28895	0.549421	0.13415	0.282194	0.646928	-1.23796	-0.978185	-2.08433	-1.03933
biotin	-0.0658894	0.642123	-0.815487	-0.0533375	-0.269191	0.00363437	0.433934	0.590488	0.974822	-0.180108	-0.325235	-0.564907	-0.612855	0.602691	-0.046093	-0.0755117	-0.159051	-0.0800281
deoxyadenosine	0.281379	-1.01679	-0.106725	-0.980961	0.485333	0.624713	-0.840409	-0.909447	-0.354797	0.438856	0.708798	0.588841	-0.350161	0.211888	0.231941	0.421518	0.155875	0.41015
Glycerophosphocholine	0.153555	0.257843	-0.137485	0.0973975	0.160183	-0.0105452	0.409706	0.364634	0.318913	0.509833	-0.118016	0.346215	0.291523	-0.174361	-0.740372	-0.654069	-0.742559	-0.332396
acadesine	1.33089	-0.32938	-0.562917	-0.298312	0.963605	1.23131	-0.176448	-0.236304	0.244496	0.746058	0.693726	-0.72267	-0.769877	-0.287566	-0.581559	-0.287907	-0.517906	-0.439242
D-glucosamine-6-phosphate	0.458684	0.993284	-0.756005	0.655985	-0.309391	1.42451	0.869203	-0.468378	-0.0447574	1.06906	-0.858422	-0.896582	-0.938099	0.384393	0.29385	-0.513833	-0.71638	-0.647118
D-glucosamine-1-phosphate	0.52439	-0.424153	-0.576111	0.323078	-0.486288	-0.182141	0.0947757	-1.16422	-0.149664	0.291779	0.338248	0.142886	0.252552	0.030481	0.366263	0.904266	-0.0972485	-0.188892
thiamine	0.341186	0.546332	-0.168213	0.517388	-0.0297294	1.0002	0.817611	0.667762	1.39548	0.19788	-1.19052	-1.94715	-1.98085	0.8223	-0.622569	0.455707	-0.73969	-0.0831221
S-ribosyl-L-homocysteine-posi	0.998636	0.556462	-0.908193	-0.670842	-0.453412	-0.339877	0.77708	0.298458	-0.184132	-0.648152	1.33924	-0.0513328	-1.09395	0.597431	0.959569	0.488065	-0.867809	-0.797244
deoxyguanosine	0.100348	0.267417	0.19759	0.20507	-0.603714	-0.257155	0.286094	0.294878	0.260463	-0.280911	-1.54903	-0.167115	-0.67796	0.128542	0.506859	0.465466	0.342291	0.480864
adenosine	-0.587228	-0.535588	-0.754342	0.754578	0.836694	-0.160749	-0.392335	-0.448403	1.88401	-0.482786	0.485157	0.348973	-0.948197	0.680813	0.212443	-0.49674	0.242197	-0.638496
1-Methyladenosine	0.578741	-0.16713	0.0383534	-1.03926	0.933647	0.869453	0.51253	0.450126	0.897879	-0.00805229	-1.37554	0.374532	-1.45548	0.457605	0.0849423	0.317186	-0.305883	-1.16366
guanosine	-0.640724	0.423249	0.267884	-0.375358	0.788076	0.548147	0.591385	0.770421	-1.00899	0.499596	-1.88148	-0.238542	-0.627127	0.674571	-0.447613	0.587665	0.17264	-0.103804
L-arginino-succinate	-0.340309	-0.364159	-0.334793	-0.104688	-0.514726	-0.394105	-0.516038	-0.496113	-1.51087	-0.480522	1.01584	1.08277	1.20086	1.02616	0.295201	0.195953	0.149091	0.0904573
S-methyl-5-thioadenosine	-0.717106	-0.676378	-0.84888	-0.653423	0.918433	-0.380662	-0.563376	-0.607606	-0.252271	-0.634728	-0.934798	1.61989	0.087641	1.15577	1.62733	-0.645735	-0.0627105	1.56861
7-methylguanosine	0.24013	0.188875	-0.169716	-0.0646864	0.697537	0.738241	0.36937	0.641458	0.479698	0.5719	-0.90795	-0.444276	-0.448561	0.900285	-0.782198	0.232811	-0.561535	-1.68138
dCMP	-0.0379496	0.198263	-0.0892686	-1.33774	0.725734	0.597206	0.093564	-1.27597	0.218173	-0.085335	0.312253	0.268744	0.518289	0.877846	0.328427	0.337472	-0.171558	-1.47815
glutathione	-0.260833	0.165847	-0.0960774	0.0148717	-0.201272	0.0176521	-0.230489	0.0104034	0.0709793	0.0830406	-1.20324	-0.740339	-0.334209	-0.258256	0.436552	0.887741	0.66078	0.976849
dTMP	-0.991272	1.25189	0.534329	1.17991	-0.744378	-0.649274	-0.834969	-0.879931	-0.518814	0.970228	-0.12273	-0.480256	-1.28096	-0.91844	0.694213	1.4113	0.427729	0.951421
CMP	0.29949	0.307044	-0.0855894	0.342199	0.182334	0.427271	-0.185458	0.187497	0.0284414	0.224959	0.301987	-0.283201	0.195808	-0.00247895	-0.626486	-0.539553	-0.680764	-0.0934996
UMP	0.11495	-0.093833	-0.318534	-0.225547	-0.730658	-0.011835	0.125295	0.161696	0.594943	-0.0274752	0.397246	-0.119775	-0.218743	0.939752	-0.0571275	-0.785683	0.0618501	0.193477
dAMP	0.688601	0.632042	0.646369	0.943466	0.258424	0.482478	0.615239	0.524689	0.856548	0.452163	-1.167	-0.72383	-0.924394	-0.512386	-0.892513	-0.489317	-0.840041	-0.550539
Nicotinamide ribotide	0.101095	-0.152946	-0.360381	-0.420168	-0.230396	-0.56903	-0.349454	-0.0888542	-0.542785	-0.0829225	0.259602	-0.147041	0.112672	0.437377	0.563718	0.598502	0.534585	0.336426
aminoimidazole carboxamide ribonucleotide	-0.0123878	-0.87335	-1.08196	-0.845599	0.740176	-0.515906	0.692171	0.349547	-0.360741	0.400496	-1.18591	-1.22465	0.390615	0.592814	0.690791	0.955525	0.777159	0.511206
thiamine-phosphate	-0.184312	-0.119297	-0.394714	-0.0826569	1.40522	0.35263	0.0610604	-0.00952971	0.557492	1.31554	-0.531961	-0.583117	-0.638789	-0.0699848	-0.4167	-0.070386	-0.341631	-0.248861
dGMP	0.169152	-0.311026	0.508974	-1.31322	0.0661348	-0.938828	0.192994	0.0248661	0.361917	-0.140083	-0.13029	-0.174404	-0.226058	-1.30232	0.917124	0.408636	0.902657	0.983774
AMP	-0.494697	-0.920922	-0.145331	-0.626487	0.156186	-0.658928	-0.222982	-0.289145	1.18335	0.332066	0.548595	0.0206534	0.0346469	0.684093	0.132324	0.139147	0.245247	-0.11782
IMP	-0.474282	-0.599823	-0.522619	-0.743339	0.0887771	-0.101449	0.0334984	0.0416194	0.947115	0.752203	0.147109	-0.292679	-0.183403	0.377053	-0.0213766	0.136772	0.449075	-0.0342512
GMP	-0.910677	-1.30236	0.217181	-0.468707	0.241978	-0.40943	-0.0705696	-0.00560513	1.39862	0.471368	0.345532	-0.114595	0.21423	0.804988	-0.298937	-0.203666	0.132259	-0.0416071
xanthosine-5-phosphate	-0.350882	-0.290821	-0.545297	-0.256975	0.00713195	0.145036	-0.124231	-0.189429	0.334209	0.966489	-0.67217	-0.719475	-0.770969	-0.24527	0.544073	-0.245641	0.925343	1.48888
riboflavin	-0.0227849	-0.413744	0.00160995	-0.44337	1.0996	0.908087	0.0322309	0.905933	0.606826	0.382379	-0.14535	-0.186673	-0.210802	0.128767	-1.32822	-0.3691	-0.560796	-0.384595
S-adenosyl-L-homoCysteine-posi	-0.669352	-0.186258	0.307624	0.325499	0.780005	-0.15858	-0.475696	0.15484	0.402565	0.285284	-0.946064	-0.708002	0.554851	0.6666	-0.657883	-0.48703	0.347394	0.464204
S-adenosyl-L-methionine	-0.0162492	0.405631	0.117211	0.00609609	-0.310756	-0.60307	-0.810093	-0.344604	-0.996823	-0.302606	0.429618	0.950755	0.951156	-0.231175	0.217959	0.209838	0.0480941	0.279018
folate	0.148212	-0.345615	0.00227857	-0.236036	0.391577	0.286327	0.0403733	-0.36315	0.0183049	0.0618572	0.537232	-0.235228	-0.342919	0.15606	-0.0372943	0.0259685	-0.191691	0.0837432
5-methyl-THF	0.09177	0.134503	-0.611395	0.203977	0.981959	0.894088	0.874621	0.75886	1.11589	-0.0221824	-0.384083	-0.422939	-0.606435	0.162347	-1.53407	0.0770984	-1.47744	-0.236565
Diiodothyronine	-0.195032	-0.128911	-0.409054	-0.0916502	0.199116	0.350943	1.58422	-0.0172873	0.559218	-0.0613065	-0.548712	-0.600781	-0.657457	-0.0787636	-0.431422	-0.0791716	-0.35505	0.961105
glutathione disulfide-posi	-0.292745	0.155443	-0.598583	-0.391254	-0.10048	-0.0862785	-0.365615	-0.0714949	-0.444215	-0.187631	0.0601991	-0.170716	0.0258828	-0.184124	0.573188	0.612209	0.627546	0.838669
NAD+_posi	-0.215154	0.254115	-0.282354	0.157168	0.00731798	0.171619	-0.387667	0.530146	-0.115991	-0.00856962	-0.75814	-0.220086	-0.242144	-0.748223	0.247995	0.60714	0.382057	0.620772
NADH	0.545966	0.226959	0.452126	0.0571842	0.481863	-0.0514279	0.453114	0.359548	0.644875	0.997821	-0.0115292	-0.910352	-0.458207	-1.34571	-0.609095	-0.489856	-0.429001	0.0857156
dephospho-CoA-posi	0.572061	0.252157	-1.08704	-0.804198	0.695628	-0.409667	0.567069	-0.737918	-0.223986	-0.777153	0.152294	0.300394	0.0552318	0.296571	0.602205	0.765726	0.735463	-0.954841
NADP+_posi	-0.266529	-0.0105105	-0.457215	-0.341388	-0.115046	0.0396548	-0.591783	0.0160458	-0.284346	0.222605	-0.181768	-0.1224	-0.0845156	-0.315352	0.463862	0.448284	0.743761	0.83664
NADPH	-0.385863	1.24676	-0.60474	-0.280113	0.0173606	0.172708	-0.130607	-0.20404	0.385822	-0.249072	1.04096	0.764492	0.390752	-0.26693	-0.627611	-0.267348	-0.549519	-0.453012
coenzyme A-posi	-0.220303	-0.633505	-0.215328	-0.22756	0.206943	0.290625	0.396329	-0.157577	-0.329298	0.332187	-0.741119	-0.287203	0.0351665	-0.0892501	0.242873	0.213769	0.148063	1.03519
FAD	-0.180731	0.092444	0.159445	-0.0257114	0.442673	-0.717762	-0.294271	-0.366557	0.60466	0.649168	-1.04139	-0.363247	-0.200302	-0.958298	0.347187	0.236883	0.66323	0.952581
acetyl-CoA-posi	-0.108858	0.112725	0.335316	0.533597	0.341003	0.764688	-0.398353	-0.293065	0.413968	0.260043	-0.328203	0.203934	-0.063336	-0.544933	-0.429453	-0.84376	-0.170305	0.214992
propionyl-CoA-posi	0.1327	0.0272115	-0.152767	0.205505	-0.285209	0.236982	0.117027	-0.207455	0.69189	-0.0222318	-1.39794	-0.105026	-1.0032	-0.0681466	0.150759	0.574001	0.519512	0.586385
acetoacetyl-CoA-posi	0.384679	-0.293336	0.0934285	0.24988	-1.07086	-0.938789	-1.19666	-0.136066	-0.757613	-0.08156	1.0752	0.632753	0.15794	0.756294	0.12746	-0.206246	0.444617	0.758868
malonyl-CoA-posi	-1.01456	-0.959872	0.328769	-0.92905	0.463026	0.700289	0.343334	-0.867536	-0.390556	0.361904	0.714814	0.490912	0.123233	0.092571	-1.21005	0.601858	0.77323	0.377686
succinyl-CoA-posi	-0.316974	-0.0219957	0.0942256	0.255301	-1.27437	-0.170354	0.261469	-1.44827	0.665245	0.0811416	0.601806	0.317933	0.272175	-1.49768	0.617462	0.83793	0.216796	0.508161
sarcosine	0.268359	0.452182	0.416384	0.28326	-0.0589295	-0.275081	0.00902295	0.266469	-0.33884	0.307098	-0.285084	0.158168	0.199531	-0.498055	0.00997752	-0.420561	-0.254955	-0.238947
putrescine	0.335883	0.398204	-0.419982	-0.317818	0.41774	0.641914	0.48116	0.210209	0.877779	-0.0353164	-0.175781	-0.975118	-1.4607	0.10788	0.0509262	0.677572	-0.502768	-0.311783
spermidine	0.169629	0.0309005	-0.445399	0.101442	0.528677	0.876687	0.294246	0.298383	1.28269	0.187693	-0.477029	-1.07357	-0.940817	0.372897	-0.502548	0.246994	-0.634912	-0.315966
N-acetyl spermine	0.203721	0.157257	-0.52152	0.507208	0.31065	1.02893	0.672693	0.501994	1.63774	0.159226	-0.613225	-1.12388	-2.38351	0.559217	-0.66665	0.160346	-0.463872	-0.126328
N-acetyl spermidine	0.272713	0.599845	-0.475608	0.385838	0.446977	0.109544	0.501898	0.26733	1.20322	0.14966	-0.497619	-1.66785	-0.456827	0.894395	-1.53704	-0.321354	0.0532723	0.071599
N1-Methyl-2_2-pyridone-3_5-carboximide	0.546598	0.0805023	0.0896423	0.133109	0.0653391	0.0644657	0.146056	-0.12747	0.280855	0.596447	0.0109128	-1.00299	-0.729496	0.236157	-0.473884	0.0737451	-0.278834	0.288848
N1-Methyl-2_4-pyridone-3_5-carboximide	-0.381533	-0.326793	-0.558684	-0.295943	-0.0551787	1.45362	0.836996	-0.234372	0.24304	-0.270819	0.472388	-0.717312	-0.764186	0.857931	-0.577195	1.26792	-0.51399	-0.435881
Nicotinamide Riboside	0.463584	0.352397	-0.058346	-1.08434	0.0807523	1.10429	0.445351	0.378994	1.10075	-1.06097	-1.43617	0.139088	0.194753	0.150056	0.281427	0.428693	-0.265818	-1.21449
Adenylosuccinate	-0.128731	0.00661125	-0.122713	0.0460971	-1.20262	0.387507	0.251839	-0.255747	-0.863502	-1.44787	0.400823	0.397893	0.167905	0.298307	0.18474	0.65328	0.507937	0.718244
cholesterol	-0.26002	0.217769	-0.761097	0.260725	-0.166275	0.209114	-0.048812	-0.405699	-1.17311	0.0888943	0.795829	0.447033	0.505529	-0.500746	0.176406	-0.204348	0.585933	0.232871
arginosuccinic acid	-0.453714	-0.299373	-0.562684	-0.640805	-0.231576	-0.501754	-0.480513	-0.405866	-0.678036	-0.281896	0.9413	1.14433	1.41278	0.809083	-0.128434	0.059593	0.223784	0.0737864
phosphocreatine	0.702454	0.883226	0.579618	0.738391	0.772591	0.719839	0.774649	0.85637	0.653992	0.734069	-0.532301	-0.547902	-0.578679	-0.67381	-1.3184	-1.19182	-1.26783	-1.30446
retinoic acid	-0.342111	-0.282891	-0.53375	-0.249516	0.0109622	0.146994	-0.118605	-0.182905	1.65749	0.872448	0.556948	-0.705333	1.08667	-0.237973	-0.553774	-0.238339	-0.485402	-0.400906
spermine	0.109578	-0.223944	-0.626235	0.270484	0.460199	0.959945	0.473573	0.246947	1.79326	-0.0447617	-0.481311	-0.820882	-0.720543	0.362451	-0.772601	0.163294	-0.516523	-0.632934
HMG-CoA_pos	0.811642	-0.794993	0.235688	-0.758164	-0.470785	-0.320729	-0.613723	-0.684666	-0.114887	-0.728173	0.821726	0.134323	0.874209	0.462155	0.113481	0.461757	0.288815	0.282326

## Sheet: Fig 2C-J
					Peak Intensity
2C Glucose 6 phosphate
MCF7	MOCK-2	M1	M6
368424	549175	698022	1.06378e+06
929611	373564	460404	678347
519843	654239	672952	1.07551e+06
308484	633131	615301	573617
232955	496744	682468	939823
337981		1.04984e+06
2D Fructose 6 phosphate
MCF7	MOCK-2	M1	M6
160263	189431	481229	524454
230922	323573	239858	413707
101501	322602	357319	405464
163310	330952	436538	322596
95860.9	304932	373205	324722
148670		279520
2E Fructose 1,6-bisphosphate
MCF7	MOCK-2	M1	M6
663863	2.98859e+06	5.09166e+06	4.36359e+06
1.55583e+06	2.47411e+06	3.66353e+06	5.73871e+06
1.13501e+06	2.37012e+06	4.34573e+06	4.31623e+06
1.21439e+06	3.02337e+06	3.77486e+06	6.70241e+06
1.10254e+06	1.96532e+06	3.5691e+06	2.48197e+06
1.14504e+06		2.79439e+06
2F Glyceraldehye 3 phsophate
MCF7	MOCK-2	M1	M6
1.13705e+06	370308	3.23744e+06	2.71204e+06
860419	482090	2.44142e+06	2.78186e+06
620758	677540	2.21614e+06	4.03383e+06
809046	661171	3.10252e+06	3.91936e+06
744119	1.33263e+06	2.21101e+06	1.4993e+06
673142		1.64104e+06
2G 1,3-bisphosphoglycerate
MCF7	MOCK-2	M1	M6
570796	7.78291e+06	6.81913e+06	4.69021e+06
3.65087e+06	7.42472e+06	5.36341e+06	6.55555e+06
4.31128e+06	7.40024e+06	2.37395e+06	3.54878e+06
3.26005e+06	1.00826e+07	5.29383e+06	3.34898e+06
1.30455e+06	7.53682e+06	6.68737e+06	2.00915e+06
2.44265e+06		3.42753e+06
2H 3-phosphoglycerate
MCF7	MOCK-2	M1	M6
1.40908e+06	2.92354e+06	5.60533e+06	4.07909e+06
1.38858e+06	2.8613e+06	4.79357e+06	5.4237e+06
2.00333e+06	2.88756e+06	4.35035e+06	3.82848e+06
1.17214e+06	2.69966e+06	6.09605e+06	7.94175e+06
2.07297e+06	3.37247e+06	4.8888e+06	4.13666e+06
1.34361e+06		3.69045e+06
2I phosphoenolpyruvate
MCF7	MOCK-2	M1	M6
447216	912409	1.94326e+06	1.38384e+06
420914	995800	1.91068e+06	2.07863e+06
543440	1.0022e+06	1.72711e+06	2.17426e+06
271201	742018	2.42136e+06	3.36092e+06
526519	1.07741e+06	1.45461e+06	1.62423e+06
332764		1.2214e+06
2J Pyruvate
MCF7	MOCK-2	M1	M6
20314.5	7120.47	43325.5	39226.6
53439.3	9823.35	22513.2	36367.6
23012.3	47478.7	38547.3	23823
5277.24	41078.7	14596.8	48055.5
80726.8	15336.8	20618.6	27991.5
12508.8		47609.4

## Sheet: Fig 5G
MOCK-1	PMA1-C1	PMA1-C5
28534.1	35764.5	47520.3	area(pixel)normalized to proliferation rate
28635.8	35850.1	47688.7	area(pixel)normalized to proliferation rate
26300.4	39015.7	49542.1	area(pixel)normalized to proliferation rate
24879	34138.6	42633.5	area(pixel)normalized to proliferation rate

## Sheet: Fig 5H
MOCK-1	PMA1-C1	PMA1-C5
11.57	42.99	47.56	Normalized Healed area (%)
14.65	45.61	48.32	Normalized Healed area (%)
13.68	46.58	41.67	Normalized Healed area (%)
16.66	48.13	45.03	Normalized Healed area (%)

## Sheet: Fig S1
MCF7	MOCK-2	M1	M6
24.3483	4.99527	51.1251	107.02	DMPI/ug protein
27.4382	27.8719	44.7619	80.7035	DMPI/ug protein
20.6543	30.2093	38.6387	99.6908	DMPI/ug protein

## Sheet: Fig S7
hrs	MCF7			MOCK-2			M1 CA-IX			M6 CA-IX
24	0.262	0.215	0.191	0.217	0.187	0.194	0.215	0.218	0.189	0.173	0.171	0.146	Absorbance (570nm)
48	0.315	0.286	0.291	0.33	0.28	0.266	0.289	0.256	0.225	0.24	0.225	0.209	Absorbance (570nm)
72	0.48	0.417	0.494	1.026	0.735	0.558	0.403	0.309	0.318	0.463	0.358	0.326	Absorbance (570nm)
96	0.504	0.309	0.288	1.308	0.982	0.777	0.578	0.327	0.326	0.563	0.569	0.373	Absorbance (570nm)
120	0.552	0.429	0.359	1.133	1.248	1.026	0.312	0.319	0.293	0.536	0.542	0.429	Absorbance (570nm)

## Sheet: Fig S18
MOCK-1	PMA1-C1	PMA1-C5
161440	240150	162015	Area(pixel)
162015	240724	162589	Area(pixel)
148801	261981	168909	Area(pixel)
140758	229234	145354	Area(pixel)

[truncated: 1 more sheets: Fig S19]
